# Supplementary material for: In the Search for Novel, Isoflavone-Rich Functional Foods—Comparative Studies of Four Clover Species Sprouts and Their Chemopreventive Potential for Breast and Prostate Cancer
Source: Pharmaceuticals (Basel). 2022 Jun 28;15(7):806. doi: 10.3390/ph15070806 (PMC9319781; doi:10.3390/ph15070806)
Supplement: Supplementary file 1 [file pharmaceuticals-15-00806-s001.zip]

Archive with 1 entries (1 files):
- pharmaceuticals-1789287-supplementary.pdf
